# Supplementary material for: CircMAST1 inhibits cervical cancer progression by hindering the N4-acetylcytidine modification of YAP mRNA
Source: Cell Mol Biol Lett. 2024 Feb 8;29:25. doi: 10.1186/s11658-024-00540-6 (PMC10854152; doi:10.1186/s11658-024-00540-6)
Supplement: Supplementary file 2 — Additional file 2: Differentially Expressed CircRNAs in CCa. [file 11658_2024_540_MOESM2_ESM.xls]

## Sheet: down_cancer_vs_Normal
circRNA	P-value	FDR	FC (abs)	Regulation	probeID	Alias	source	GeneSymbol
hsa_circRNA_102459	0.00782715	0.479344	14.5019	down	ASCRP3000576	hsa_circ_0049613	circBase	MAST1
hsa_circRNA_026428	0.00819376	0.479344	8.68952	down	ASCRP3006684	hsa_circ_0026428	circBase	KRT6A
hsa_circRNA_406963	0.00580539	0.479344	8.13418	down	ASCRP3003441		25070500
hsa_circRNA_401696	0.00327383	0.447264	7.36605	down	ASCRP3005803		25242744	ANKFY1
hsa_circRNA_026398	0.03448	0.55281	6.87771	down	ASCRP3013112	hsa_circ_0026398	circBase	KRT6B
hsa_circRNA_000593	0.00575665	0.479344	6.39407	down	ASCRP3003861	hsa_circ_0000550	circBase	SLC10A1
hsa_circRNA_026457	0.0124435	0.480746	6.31704	down	ASCRP3009924	hsa_circ_0026457	circBase	KRT5
hsa_circRNA_026358	0.00756872	0.479344	5.89648	down	ASCRP3009880	hsa_circ_0026358	circBase	KRT7
hsa_circRNA_101956	0.00308292	0.446072	5.85487	down	ASCRP3006310	hsa_circ_0041551	circBase	ANKFY1
hsa_circRNA_402692	0.00197135	0.400474	5.07778	down	ASCRP3007480		25242744	DGCR2
hsa_circRNA_101839	0.00903983	0.479344	4.88624	down	ASCRP3002979	hsa_circ_0039943	circBase	SLC7A6
hsa_circRNA_400670	0.00214979	0.421001	4.12252	down	ASCRP3002750		25242744	FGFR2
hsa_circRNA_400097	0.000249374	0.207277	4.00185	down	ASCRP3005895	hsa_circ_0092319	circBase	SLC25A25
hsa_circRNA_103851	0.00688131	0.479344	3.98685	down	ASCRP3005191	hsa_circ_0008667	circBase	ADAMTS6
hsa_circRNA_026377	0.0396565	0.564061	3.90809	down	ASCRP3013176	hsa_circ_0026377	circBase	KRT81
hsa_circRNA_005931	0.000185709	0.196462	3.84704	down	ASCRP3004369	hsa_circ_0005931	circBase	SLC25A25
hsa_circRNA_043630	0.0168172	0.484456	3.84158	down	ASCRP3005820	hsa_circ_0043630	circBase	KRT16
hsa_circRNA_000927	0.00321963	0.447264	3.70112	down	ASCRP3008976	hsa_circ_0001024	circBase	APLF
hsa_circRNA_102293	0.00820706	0.479344	3.31324	down	ASCRP3008005	hsa_circ_0000825	circBase	MTCL1
hsa_circRNA_057028	0.0115145	0.479344	3.06729	down	ASCRP3001642	hsa_circ_0057028	circBase	TLK1
hsa_circRNA_069235	0.00353046	0.451375	2.86064	down	ASCRP3000762	hsa_circ_0069235	circBase	FGFBP1
hsa_circRNA_401608	0.0161384	0.484456	2.84433	down	ASCRP3008514		25242744	CCDC102A
hsa_circRNA_003653	0.031653	0.55281	2.79294	down	ASCRP3005158	hsa_circ_0003653	circBase	GREB1L
hsa_circRNA_047904	0.0369037	0.561636	2.73328	down	ASCRP3013150	hsa_circ_0047904	circBase	SERPINB5
hsa_circRNA_025332	0.0204837	0.515765	2.7313	down	ASCRP3010146	hsa_circ_0025332	circBase	C1R
hsa_circRNA_069234	0.00106033	0.320168	2.61765	down	ASCRP3010618	hsa_circ_0069234	circBase	FGFBP1
hsa_circRNA_101036	0.00011355	0.165133	2.61333	down	ASCRP3011489	hsa_circ_0025765	circBase	TMTC1
hsa_circRNA_037767	0.00813894	0.479344	2.53965	down	ASCRP3006104	hsa_circ_0037767	circBase	PPL
hsa_circRNA_101120	0.0254192	0.536011	2.42567	down	ASCRP3008065	hsa_circ_0027821	circBase	RMST
hsa_circRNA_003251	0.0335462	0.55281	2.41269	down	ASCRP3000301	hsa_circ_0003251	circBase	WNK1
hsa_circRNA_404798	0.0349952	0.55281	2.40539	down	ASCRP3002018		25070500	DNMBP
hsa_circRNA_104811	0.0163532	0.484456	2.39818	down	ASCRP3013235	hsa_circ_0087378	circBase	NTRK2
hsa_circRNA_405650	0.0320435	0.55281	2.39459	down	ASCRP3004366		25070500	MTCL1
hsa_circRNA_087212	0.0462773	0.572362	2.37769	down	ASCRP3001649	hsa_circ_0087212	circBase	ANXA1
hsa_circRNA_084765	4.18204e-06	0.02844	2.33201	down	ASCRP3004537	hsa_circ_0084765	circBase	EYA1
hsa_circRNA_000446	0.0091302	0.479344	2.30773	down	ASCRP3012487	hsa_circ_0001664	circBase	EZR
hsa_circRNA_086376	0.000246935	0.207277	2.29521	down	ASCRP3000198	hsa_circ_0086376	circBase	NFIB
hsa_circRNA_101524	0.0281733	0.547406	2.28501	down	ASCRP3007313	hsa_circ_0035360	circBase	UNC13C
hsa_circRNA_030162	0.0279192	0.546492	2.27465	down	ASCRP3004903	hsa_circ_0030162	circBase	TPT1
hsa_circRNA_001363	0.016841	0.484456	2.27286	down	ASCRP3010935	hsa_circ_0000172	circBase	CSRP1
hsa_circRNA_102320	0.0340815	0.55281	2.27253	down	ASCRP3008606	hsa_circ_0000837	circBase	RBBP8
hsa_circRNA_077755	0.000778642	0.320168	2.25599	down	ASCRP3002559	hsa_circ_0077755	circBase	GJA1
hsa_circRNA_406203	0.00898415	0.479344	2.25009	down	ASCRP3010250		25070500	SULT4A1
hsa_circRNA_103942	0.0275186	0.546008	2.243	down	ASCRP3010334	hsa_circ_0003180	circBase	SEC24A
hsa_circRNA_047135	0.0048895	0.479344	2.23283	down	ASCRP3000099	hsa_circ_0047135	circBase	RBBP8
hsa_circRNA_000317	0.026279	0.537475	2.22689	down	ASCRP3003271	hsa_circ_0000317	circBase	AHNAK
hsa_circRNA_102488	0.00827846	0.479344	2.2195	down	ASCRP3006347	hsa_circ_0005568	circBase	UBA52
hsa_circRNA_000319	0.0336463	0.55281	2.21636	down	ASCRP3004199	hsa_circ_0000319	circBase	AHNAK
hsa_circRNA_102460	0.0447183	0.572362	2.15549	down	ASCRP3010226	hsa_circ_0049657	circBase	NFIX
hsa_circRNA_000074	0.0163003	0.484456	2.15056	down	ASCRP3004286	hsa_circ_0000074	circBase	JUN
hsa_circRNA_401539	0.0480524	0.572362	2.13472	down	ASCRP3005544		25242744	NPIP
hsa_circRNA_000320	0.04069	0.564061	2.11871	down	ASCRP3005436	hsa_circ_0000320	circBase	AHNAK
hsa_circRNA_100838	0.016606	0.484456	2.10243	down	ASCRP3011052	hsa_circ_0022567	circBase	SNHG1
hsa_circRNA_405665	0.00211642	0.421001	2.07107	down	ASCRP3012660		25070500	GREB1L
hsa_circRNA_039365	0.0026648	0.430929	2.05222	down	ASCRP3010781	hsa_circ_0039365	circBase	CHD9
hsa_circRNA_402353	0.00480842	0.479344	2.04569	down	ASCRP3010595		25242744	PTPN4
hsa_circRNA_100778	0.0111431	0.479344	2.04153	down	ASCRP3008917	hsa_circ_0021554	circBase	MPPED2
hsa_circRNA_000702	0.00451303	0.479344	2.03162	down	ASCRP3008432	hsa_circ_0000702	circBase	CHD9
hsa_circRNA_104076	0.0238677	0.5313	2.02403	down	ASCRP3004527	hsa_circ_0075748	circBase	KIF13A
hsa_circRNA_102746	0.0370883	0.561636	2.00292	down	ASCRP3005583	hsa_circ_0054971	circBase	SLC1A4
hsa_circRNA_407150	0.0315666	0.55281	1.99939	down	ASCRP3000072		25070500	KIAA2026
hsa_circRNA_103828	0.0266361	0.54006	1.98398	down	ASCRP3007235	hsa_circ_0072386	circBase	HMGCS1
hsa_circRNA_102588	0.0232801	0.531244	1.98244	down	ASCRP3007635	hsa_circ_0051756	circBase	SULT2B1
hsa_circRNA_103830	0.0298732	0.55281	1.98036	down	ASCRP3010785	hsa_circ_0072389	circBase	HMGCS1
hsa_circRNA_021714	0.0120549	0.480746	1.97879	down	ASCRP3000634	hsa_circ_0021714	circBase	CD44
hsa_circRNA_021555	0.0100455	0.479344	1.97401	down	ASCRP3003986	hsa_circ_0021555	circBase	MPPED2
hsa_circRNA_021732	0.0481745	0.572362	1.97219	down	ASCRP3008209	hsa_circ_0021732	circBase	CD44
hsa_circRNA_102450	0.00479451	0.479344	1.96965	down	ASCRP3008266	hsa_circ_0006877	circBase	LDLR
hsa_circRNA_102539	0.0276196	0.546008	1.94123	down	ASCRP3009050	hsa_circ_0002356	circBase	CAPNS1
hsa_circRNA_101528	0.00064053	0.306716	1.92443	down	ASCRP3008168	hsa_circ_0035436	circBase	CGNL1
hsa_circRNA_001111	0.0203253	0.515072	1.91675	down	ASCRP3008344	hsa_circ_0001111	circBase	NCL
hsa_circRNA_001982	0.0485616	0.572362	1.91071	down	ASCRP3007292	hsa_circ_0001982	circBase	RNF111
hsa_circRNA_100279	0.0357059	0.55773	1.87261	down	ASCRP3001170	hsa_circ_0003069	circBase	RPL5
hsa_circRNA_100278	0.0412662	0.564061	1.87032	down	ASCRP3006064	hsa_circ_0013181	circBase	RPL5
hsa_circRNA_407293	0.0197849	0.511539	1.85904	down	ASCRP3013380		25070500	OPHN1
hsa_circRNA_101929	0.033326	0.55281	1.85415	down	ASCRP3009647	hsa_circ_0004931	circBase	NXN
hsa_circRNA_100721	0.00515494	0.479344	1.85074	down	ASCRP3002850	hsa_circ_0020396	circBase	DOCK1
hsa_circRNA_404593	0.0461506	0.572362	1.84398	down	ASCRP3010161		25070500	ARHGEF2
hsa_circRNA_049377	0.00489388	0.479344	1.81064	down	ASCRP3008870	hsa_circ_0049377	circBase	LDLR
hsa_circRNA_103831	0.0370866	0.561636	1.80562	down	ASCRP3008172	hsa_circ_0072391	circBase	HMGCS1
hsa_circRNA_406491	0.030819	0.55281	1.80128	down	ASCRP3005424		25070500	PRKG2
hsa_circRNA_405638	0.0220876	0.52455	1.80095	down	ASCRP3011517		25070500	RNF213
hsa_circRNA_001530	0.0107495	0.479344	1.79456	down	ASCRP3006598	hsa_circ_0001530	circBase	AFF4
hsa_circRNA_051908	0.0326926	0.55281	1.79152	down	ASCRP3000270	hsa_circ_0051908	circBase	RPS11
hsa_circRNA_101655	0.0191723	0.506335	1.78994	down	ASCRP3004475	hsa_circ_0000660	circBase	MCTP2
hsa_circRNA_004417	0.00772801	0.479344	1.78816	down	ASCRP3002076	hsa_circ_0004417	circBase	LYPLAL1
hsa_circRNA_102775	0.000187781	0.196462	1.78017	down	ASCRP3004353	hsa_circ_0055415	circBase	MAT2A
hsa_circRNA_030448	0.033772	0.55281	1.77903	down	ASCRP3000241	hsa_circ_0030448	circBase	LMO7
hsa_circRNA_004907	0.0142881	0.480746	1.77822	down	ASCRP3005045	hsa_circ_0004907	circBase	ZEB1
hsa_circRNA_019960	0.00344842	0.44928	1.77412	down	ASCRP3003907	hsa_circ_0019960	circBase	COL17A1
hsa_circRNA_004674	0.0361502	0.560126	1.76329	down	ASCRP3004408	hsa_circ_0004674	circBase	ADAM22
hsa_circRNA_405646	0.0134744	0.480746	1.74011	down	ASCRP3005603		25070500	METRNL
hsa_circRNA_005062	0.0268405	0.54006	1.73635	down	ASCRP3009756	hsa_circ_0005062	circBase	KANK1
hsa_circRNA_004649	0.024146	0.532456	1.73633	down	ASCRP3001966	hsa_circ_0004649	circBase	AKT3
hsa_circRNA_000323	0.00475645	0.479344	1.73116	down	ASCRP3011245	hsa_circ_0000323	circBase	CDCA5
hsa_circRNA_085144	0.0478169	0.572362	1.72959	down	ASCRP3006239	hsa_circ_0085144	circBase	PABPC1
hsa_circRNA_104664	0.0207559	0.51747	1.72223	down	ASCRP3003736	hsa_circ_0006623	circBase	PABPC1
hsa_circRNA_102448	0.0249178	0.533379	1.71687	down	ASCRP3006848	hsa_circ_0002579	circBase	LDLR
hsa_circRNA_103729	0.000786864	0.320168	1.70713	down	ASCRP3012578	hsa_circ_0002474	circBase	PDE5A
hsa_circRNA_402533	0.0144116	0.480746	1.70538	down	ASCRP3006930		25242744	OVOL2
hsa_circRNA_006919	0.00854804	0.479344	1.69356	down	ASCRP3008115	hsa_circ_0006919	circBase	AASS
hsa_circRNA_405649	0.0267288	0.54006	1.68871	down	ASCRP3003666		25070500	L3MBTL4
hsa_circRNA_101851	0.0448493	0.572362	1.68763	down	ASCRP3001135	hsa_circ_0005733	circBase	SNTB2
hsa_circRNA_403912	0.0349858	0.55281	1.68762	down	ASCRP3000816		25242744	AASS
hsa_circRNA_102236	0.0120726	0.480746	1.68076	down	ASCRP3003962	hsa_circ_0000815	circBase	OGFOD3
hsa_circRNA_102382	0.0398194	0.564061	1.68052	down	ASCRP3002937	hsa_circ_0047880	circBase	TNFRSF11A
hsa_circRNA_103885	0.0492314	0.573284	1.67799	down	ASCRP3005788	hsa_circ_0072932	circBase	TNPO1
hsa_circRNA_001317	0.0394227	0.564061	1.67233	down	ASCRP3002851	hsa_circ_0001317	circBase	APPL1
hsa_circRNA_100252	0.00443894	0.479344	1.66708	down	ASCRP3004972	hsa_circ_0007009	circBase	CACHD1
hsa_circRNA_063745	0.0465115	0.572362	1.66252	down	ASCRP3009438	hsa_circ_0063745	circBase	FBLN1
hsa_circRNA_035435	9.76282e-05	0.165133	1.65831	down	ASCRP3009683	hsa_circ_0035435	circBase	CGNL1
hsa_circRNA_404853	0.0474334	0.572362	1.6561	down	ASCRP3006402		25070500	SOX6
hsa_circRNA_006963	0.0223411	0.525903	1.6524	down	ASCRP3009044	hsa_circ_0006963	circBase	LYPLAL1
hsa_circRNA_102915	0.00945905	0.479344	1.65051	down	ASCRP3005305	hsa_circ_0058213	circBase	ARPC2
hsa_circRNA_404508	0.0402376	0.564061	1.64199	down	ASCRP3005580		25070500	SPATA6
hsa_circRNA_058192	0.022288	0.525903	1.64187	down	ASCRP3010662	hsa_circ_0058192	circBase	RPL37A
hsa_circRNA_084402	0.0396603	0.564061	1.63524	down	ASCRP3009061	hsa_circ_0084402	circBase	PRKDC
hsa_circRNA_004954	0.00609225	0.479344	1.62004	down	ASCRP3006469	hsa_circ_0004954	circBase	PITPNA
hsa_circRNA_055879	0.00931013	0.479344	1.61941	down	ASCRP3001920	hsa_circ_0055879	circBase	RPL31
hsa_circRNA_018242	0.00902775	0.479344	1.61655	down	ASCRP3004129	hsa_circ_0018242	circBase	BMS1
hsa_circRNA_004773	0.00590243	0.479344	1.6164	down	ASCRP3009422	hsa_circ_0004773	circBase	TMOD3
hsa_circRNA_406823	0.0064086	0.479344	1.61582	down	ASCRP3012335		25070500	PPIL6
hsa_circRNA_092458	0.000571656	0.306716	1.6155	down	ASCRP3007951	hsa_circ_0000872	circBase	EEF2
hsa_circRNA_092378	0.0322327	0.55281	1.61262	down	ASCRP3007628	hsa_circ_0000201	circBase	AHCTF1
hsa_circRNA_063313	0.0487547	0.572362	1.60933	down	ASCRP3000758	hsa_circ_0063313	circBase	DDX17
hsa_circRNA_406918	0.0394309	0.564061	1.60784	down	ASCRP3005385		25070500	IGF2BP3
hsa_circRNA_104560	0.0413003	0.564061	1.60729	down	ASCRP3013376	hsa_circ_0008555	circBase	VPS37A
hsa_circRNA_102368	0.0487989	0.572362	1.60684	down	ASCRP3009816	hsa_circ_0047663	circBase	RPL17
hsa_circRNA_103294	0.00389717	0.479344	1.59985	down	ASCRP3001480	hsa_circ_0064373	circBase	TMEM40
hsa_circRNA_103730	0.0107247	0.479344	1.59737	down	ASCRP3000310	hsa_circ_0005654	circBase	PRDM5
hsa_circRNA_404974	0.00107388	0.320168	1.59529	down	ASCRP3007069		25070500	SOX5
hsa_circRNA_104738	0.0117035	0.479344	1.59529	down	ASCRP3007867	hsa_circ_0008732	circBase	BNC2
hsa_circRNA_000903	0.0395173	0.564061	1.5913	down	ASCRP3007112	hsa_circ_0001160	circBase	TOX2
hsa_circRNA_002876	0.0403052	0.564061	1.59114	down	ASCRP3000205	hsa_circ_0002876	circBase	EPN2
hsa_circRNA_001640	0.0167203	0.484456	1.58629	down	ASCRP3010272	hsa_circ_0001640	circBase	EPB41L2
hsa_circRNA_100632	0.00193652	0.400474	1.58597	down	ASCRP3012086	hsa_circ_0018905	circBase	SAMD8
hsa_circRNA_100860	0.00693939	0.479344	1.58337	down	ASCRP3013162	hsa_circ_0023179	circBase	LRP5
hsa_circRNA_012969	0.0366576	0.561636	1.57473	down	ASCRP3001812	hsa_circ_0012969	circBase	RABGGTB
hsa_circRNA_405903	0.00698863	0.479344	1.57286	down	ASCRP3007557		25070500	APLF
hsa_circRNA_008689	0.00958942	0.479344	1.57111	down	ASCRP3004018	hsa_circ_0008689	circBase	SLIT2
hsa_circRNA_003264	0.00926015	0.479344	1.57023	down	ASCRP3001451	hsa_circ_0003264	circBase	LRRFIP2
hsa_circRNA_404894	0.000447603	0.2901	1.56956	down	ASCRP3007498		25070500	FOSL1
hsa_circRNA_005990	0.0386353	0.564061	1.56667	down	ASCRP3007446	hsa_circ_0005990	circBase	YAP1
hsa_circRNA_001714	0.0172129	0.488753	1.55956	down	ASCRP3007526	hsa_circ_0001714	circBase	BAZ1B
hsa_circRNA_101966	0.0477501	0.572362	1.55944	down	ASCRP3008537	hsa_circ_0004376	circBase	DHX33
hsa_circRNA_401419	0.000526601	0.306716	1.55847	down	ASCRP3001148		25242744	CGNL1
hsa_circRNA_000875	0.0497453	0.573999	1.55805	down	ASCRP3007609	hsa_circ_0000875	circBase	ZBTB7A
hsa_circRNA_076143	0.0195344	0.510464	1.5571	down	ASCRP3001237	hsa_circ_0076143	circBase	RPL10A
hsa_circRNA_034537	0.022176	0.52455	1.55406	down	ASCRP3010944	hsa_circ_0034537	circBase	THBS1
hsa_circRNA_079265	0.0200937	0.512757	1.55255	down	ASCRP3009868	hsa_circ_0079265	circBase	ACTB
hsa_circRNA_406039	0.0426593	0.564894	1.54919	down	ASCRP3011855		25070500	NDUFS1
hsa_circRNA_001914	0.0377513	0.561636	1.5481	down	ASCRP3011869	hsa_circ_0000902	circBase	AKAP8L
hsa_circRNA_045989	0.0232132	0.531244	1.54764	down	ASCRP3001928	hsa_circ_0045989	circBase	EIF4A3
hsa_circRNA_102866	0.048256	0.572362	1.54374	down	ASCRP3012847	hsa_circ_0057283	circBase	NCKAP1
hsa_circRNA_007919	0.0334958	0.55281	1.53993	down	ASCRP3002221	hsa_circ_0007919	circBase	ABR
hsa_circRNA_400098	2.95025e-05	0.0638876	1.53799	down	ASCRP3005475	hsa_circ_0092281	circBase	PTGES2
hsa_circRNA_104501	0.018132	0.494067	1.53455	down	ASCRP3013385	hsa_circ_0082574	circBase	TRIM24
hsa_circRNA_101581	0.00134294	0.343304	1.53432	down	ASCRP3013523	hsa_circ_0036117	circBase	THSD4
hsa_circRNA_101475	0.010153	0.479344	1.53068	down	ASCRP3004092	hsa_circ_0034528	circBase	THBS1
hsa_circRNA_406149	0.0071314	0.479344	1.53045	down	ASCRP3004571		25070500	MORC3
hsa_circRNA_050263	0.0103194	0.479344	1.53022	down	ASCRP3006151	hsa_circ_0050263	circBase	ATP13A1
hsa_circRNA_101072	0.0154127	0.484456	1.53012	down	ASCRP3002875	hsa_circ_0026524	circBase	EIF4B
hsa_circRNA_021928	0.0440188	0.568696	1.52123	down	ASCRP3009540	hsa_circ_0021928	circBase	CKAP5
hsa_circRNA_001282	0.0145428	0.480746	1.52091	down	ASCRP3009491	hsa_circ_0001213	circBase	ADRBK2
hsa_circRNA_029893	0.00102518	0.320168	1.52007	down	ASCRP3006503	hsa_circ_0029893	circBase	KATNAL1
hsa_circRNA_001768	0.0287769	0.55126	1.51967	down	ASCRP3008417	hsa_circ_0001768	circBase	ZNF775
hsa_circRNA_016266	0.00974828	0.479344	1.51881	down	ASCRP3003317	hsa_circ_0016266	circBase	MAPKAPK2
hsa_circRNA_011046	0.000885717	0.320168	1.51863	down	ASCRP3013174	hsa_circ_0011046	circBase	FAM46B
hsa_circRNA_089414	0.0138903	0.480746	1.51682	down	ASCRP3005074	hsa_circ_0089414	circBase	RXRA
hsa_circRNA_100275	0.0463768	0.572362	1.50921	down	ASCRP3012206	hsa_circ_0013167	circBase	EVI5
hsa_circRNA_036127	0.0014448	0.344597	1.50909	down	ASCRP3000318	hsa_circ_0036127	circBase	THSD4
hsa_circRNA_400718	0.0261959	0.537475	1.50637	down	ASCRP3001004		25242744	PIK3C2A

## Sheet: up_cancer_vs_Normal
circRNA	P-value	FDR	FC (abs)	Regulation	probeID	Alias	source	GeneSymbol
hsa_circRNA_089761	0.000345712	0.261224	11.3884	up	ASCRP3010807	hsa_circ_0089761	circBase	JA760602
hsa_circRNA_089762	0.00121427	0.320168	5.38091	up	ASCRP3004792	hsa_circ_0089762	circBase	JA760602
hsa_circRNA_402986	0.00107613	0.320168	4.63906	up	ASCRP3003055		25242744	PLOD2
hsa_circRNA_001589	0.00812223	0.479344	4.57032	up	ASCRP3007629	hsa_circ_0001589	circBase	HIST1H1D
hsa_circRNA_089763	0.00306647	0.446072	4.21884	up	ASCRP3012480	hsa_circ_0089763	circBase	JA760600
hsa_circRNA_092556	0.00149483	0.344597	3.38712	up	ASCRP3006751	hsa_circ_0001583	circBase	HIST1H1C
hsa_circRNA_001586	0.0028298	0.430929	3.12026	up	ASCRP3004340	hsa_circ_0001586	circBase	HIST1H3D
hsa_circRNA_405996	0.0383628	0.563469	3.00435	up	ASCRP3011316		25070500	PDK1
hsa_circRNA_103516	0.0245039	0.532456	2.94756	up	ASCRP3002477	hsa_circ_0003692	circBase	FNDC3B
hsa_circRNA_001591	0.000177116	0.196462	2.94505	up	ASCRP3005935	hsa_circ_0001591	circBase	HIST1H4I
hsa_circRNA_100833	0.0180752	0.494067	2.82922	up	ASCRP3003129	hsa_circ_0022383	circBase	FADS2
hsa_circRNA_004226	4.4306e-07	0.00602606	2.74431	up	ASCRP3003915	hsa_circ_0004226	circBase	CDKN2B-AS1
hsa_circRNA_001588	0.00489178	0.479344	2.68663	up	ASCRP3003345	hsa_circ_0001588	circBase	HIST1H4E
hsa_circRNA_103499	0.00254745	0.430929	2.64054	up	ASCRP3010354	hsa_circ_0001355	circBase	RSRC1
hsa_circRNA_001440	0.0295057	0.55281	2.61371	up	ASCRP3001557	hsa_circ_0001440	circBase	SCLT1
hsa_circRNA_102700	0.0499262	0.574976	2.59742	up	ASCRP3004104	hsa_circ_0000994	circBase	SLC8A1
hsa_circRNA_100550	0.00332135	0.447264	2.57275	up	ASCRP3007542	hsa_circ_0017726	circBase	DHTKD1
hsa_circRNA_103881	0.0376708	0.561636	2.51146	up	ASCRP3006156	hsa_circ_0072876	circBase	GUSBP9
hsa_circRNA_000167	0.0487358	0.572362	2.49828	up	ASCRP3011389	hsa_circ_0000518	circBase	RPPH1
hsa_circRNA_000926	0.0407076	0.564061	2.47023	up	ASCRP3005614	hsa_circ_0001022	circBase	ACTR2
hsa_circRNA_103667	0.0290835	0.55281	2.42577	up	ASCRP3005499	hsa_circ_0070039	circBase	NUP54
hsa_circRNA_103740	0.0446065	0.572208	2.39479	up	ASCRP3000497	hsa_circ_0001439	circBase	SCLT1
hsa_circRNA_004297	1.58018e-05	0.0537301	2.39247	up	ASCRP3008170	hsa_circ_0004297	circBase	CDKN2B-AS1
hsa_circRNA_103491	0.00780843	0.479344	2.3855	up	ASCRP3010249	hsa_circ_0003502	circBase	RNF13
hsa_circRNA_103871	0.0364933	0.560842	2.31369	up	ASCRP3006157	hsa_circ_0004837	circBase	SMA4
hsa_circRNA_005791	0.0313381	0.55281	2.31208	up	ASCRP3001402	hsa_circ_0005791	circBase	PPP1R13B
hsa_circRNA_103487	0.00320683	0.447264	2.26936	up	ASCRP3013255	hsa_circ_0006697	circBase	RNF13
hsa_circRNA_006853	0.0212456	0.523441	2.26395	up	ASCRP3005568	hsa_circ_0006853	circBase	RPPH1
hsa_circRNA_102747	0.0259086	0.537475	2.26352	up	ASCRP3005613	hsa_circ_0008529	circBase	ACTR2
hsa_circRNA_104479	0.0395381	0.564061	2.24637	up	ASCRP3001158	hsa_circ_0001741	circBase	TNPO3
hsa_circRNA_103176	0.038932	0.564061	2.24252	up	ASCRP3008153	hsa_circ_0062545	circBase	GUSBP11
hsa_circRNA_103868	0.0325165	0.55281	2.22237	up	ASCRP3000215	hsa_circ_0072797	circBase	SMA
hsa_circRNA_001869	0.0140729	0.480746	2.21089	up	ASCRP3008271	hsa_circ_0001869	circBase	ZCCHC6
hsa_circRNA_101416	0.0109214	0.479344	2.20907	up	ASCRP3011647	hsa_circ_0032821	circBase	CEP128
hsa_circRNA_071374	0.00835786	0.479344	2.19886	up	ASCRP3001081	hsa_circ_0071374	circBase	KLHL2
hsa_circRNA_102484	0.038817	0.564061	2.18677	up	ASCRP3010095	hsa_circ_0005571	circBase	IFI30
hsa_circRNA_103095	0.000392782	0.28117	2.18006	up	ASCRP3012936	hsa_circ_0008777	circBase	AURKA
hsa_circRNA_003956	0.0129344	0.480746	2.17274	up	ASCRP3007932	hsa_circ_0003956	circBase	RNF13
hsa_circRNA_103493	0.0115635	0.479344	2.13995	up	ASCRP3012916	hsa_circ_0006801	circBase	RNF13
hsa_circRNA_000166	0.0307332	0.55281	2.12518	up	ASCRP3000384	hsa_circ_0000512	circBase	RPPH1
hsa_circRNA_101348	3.28809e-05	0.0638876	2.0994	up	ASCRP3002504	hsa_circ_0031787	circBase	POLE2
hsa_circRNA_006783	0.0387077	0.564061	2.07156	up	ASCRP3012056	hsa_circ_0006783	circBase	SIPA1L1
hsa_circRNA_017648	0.00288828	0.430929	2.06709	up	ASCRP3000365	hsa_circ_0017648	circBase	SFMBT2
hsa_circRNA_102149	0.000121413	0.165133	2.05432	up	ASCRP3005040	hsa_circ_0006968	circBase	BRIP1
hsa_circRNA_101572	0.0246634	0.532456	2.04749	up	ASCRP3005257	hsa_circ_0000620	circBase	AAGAB
hsa_circRNA_101548	0.0248065	0.533006	2.04109	up	ASCRP3003020	hsa_circ_0008153	circBase	USP3
hsa_circRNA_005537	0.0133598	0.480746	2.03506	up	ASCRP3002742	hsa_circ_0005537	circBase	CDC25C
hsa_circRNA_003456	0.0218277	0.52455	2.0327	up	ASCRP3004742	hsa_circ_0003456	circBase	PSMA7
hsa_circRNA_001722	0.0123947	0.480746	2.03059	up	ASCRP3005993	hsa_circ_0001722	circBase	CDK14
hsa_circRNA_002144	0.0397936	0.564061	2.02821	up	ASCRP3007103	hsa_circ_0000511	circBase	RPPH1
hsa_circRNA_101417	0.00254125	0.430929	2.02751	up	ASCRP3013103	hsa_circ_0032822	circBase	CEP128
hsa_circRNA_103762	0.0049258	0.479344	2.01376	up	ASCRP3003449	hsa_circ_0006225	circBase	MND1
hsa_circRNA_102713	0.0409486	0.564061	2.00485	up	ASCRP3013191	hsa_circ_0000997	circBase	SRBD1
hsa_circRNA_092572	0.00109361	0.320168	1.99844	up	ASCRP3006821	hsa_circ_0001729	circBase	MCM7
hsa_circRNA_405929	0.0356332	0.557707	1.99719	up	ASCRP3002930		25070500	ANKRD36C
hsa_circRNA_001992	0.0233021	0.531244	1.98478	up	ASCRP3002242	hsa_circ_0001944	circBase	FIRRE
hsa_circRNA_103017	0.0136365	0.480746	1.98227	up	ASCRP3009834	hsa_circ_0001136	circBase	ASXL1
hsa_circRNA_101488	0.0272733	0.544199	1.9725	up	ASCRP3011794	hsa_circ_0000591	circBase	MGA
hsa_circRNA_100422	0.0212076	0.523441	1.95013	up	ASCRP3002567	hsa_circ_0015796	circBase	DENND1B
hsa_circRNA_101439	0.00782367	0.479344	1.94207	up	ASCRP3002713	hsa_circ_0033184	circBase	WARS
hsa_circRNA_103870	0.00626959	0.479344	1.93638	up	ASCRP3009892	hsa_circ_0072805	circBase	SMA4
hsa_circRNA_104044	0.0216662	0.524367	1.92973	up	ASCRP3008569	hsa_circ_0075447	circBase	GMDS
hsa_circRNA_017521	0.0265711	0.54006	1.92927	up	ASCRP3009512	hsa_circ_0017521	circBase	AKR1E2
hsa_circRNA_102712	0.0484509	0.572362	1.92609	up	ASCRP3003159	hsa_circ_0005542	circBase	SRBD1
hsa_circRNA_031607	0.00558474	0.479344	1.92226	up	ASCRP3000645	hsa_circ_0031607	circBase	SNX6
hsa_circRNA_100414	0.0161986	0.484456	1.91955	up	ASCRP3011576	hsa_circ_0007905	circBase	STX6
hsa_circRNA_001123	0.00107231	0.320168	1.918	up	ASCRP3003295	hsa_circ_0001014	circBase	KIAA1841
hsa_circRNA_102575	0.0126044	0.480746	1.9174	up	ASCRP3010228	hsa_circ_0051527	circBase	EML2
hsa_circRNA_402237	0.0367221	0.561636	1.91078	up	ASCRP3001755		25242744	SRBD1
hsa_circRNA_034693	0.0207495	0.51747	1.91007	up	ASCRP3000535	hsa_circ_0034693	circBase	NUSAP1
hsa_circRNA_104110	0.0201318	0.512757	1.90605	up	ASCRP3000847	hsa_circ_0008801	circBase	CNPY3
hsa_circRNA_100214	0.000218681	0.207277	1.89587	up	ASCRP3001317	hsa_circ_0002632	circBase	STIL
hsa_circRNA_001379	0.0165126	0.484456	1.89385	up	ASCRP3006845	hsa_circ_0000516	circBase	RPPH1
hsa_circRNA_103097	0.0228057	0.531139	1.89354	up	ASCRP3008517	hsa_circ_0061035	circBase	PSMA7
hsa_circRNA_005065	0.0431038	0.56534	1.88983	up	ASCRP3011738	hsa_circ_0005065	circBase	AAGAB
hsa_circRNA_000165	0.0185752	0.496348	1.88202	up	ASCRP3010177	hsa_circ_0000165	circBase	STX6
hsa_circRNA_103267	0.0249091	0.533379	1.87929	up	ASCRP3005213	hsa_circ_0001258	circBase	PPP6R2
hsa_circRNA_100413	0.00344699	0.44928	1.8739	up	ASCRP3012450	hsa_circ_0005909	circBase	XPR1
hsa_circRNA_103492	0.00505797	0.479344	1.87236	up	ASCRP3000331	hsa_circ_0001346	circBase	RNF13
hsa_circRNA_101463	0.0297017	0.55281	1.86947	up	ASCRP3002122	hsa_circ_0000586	circBase	UBE3A
hsa_circRNA_091558	0.0121704	0.480746	1.86724	up	ASCRP3010744	hsa_circ_0091558	circBase	LOC286467
hsa_circRNA_103449	0.0073559	0.479344	1.86622	up	ASCRP3012159	hsa_circ_0002236	circBase	SEC22A
hsa_circRNA_103823	0.0240357	0.532456	1.85806	up	ASCRP3008109	hsa_circ_0006308	circBase	RICTOR
hsa_circRNA_000161	0.00719782	0.479344	1.85454	up	ASCRP3003264	hsa_circ_0000161	circBase	RABGAP1L
hsa_circRNA_103094	0.000259077	0.207277	1.84975	up	ASCRP3002526	hsa_circ_0004887	circBase	AURKA
hsa_circRNA_001475	0.024237	0.532456	1.84957	up	ASCRP3010629	hsa_circ_0001475	circBase	RICTOR
hsa_circRNA_100421	0.0201277	0.512757	1.84753	up	ASCRP3009145	hsa_circ_0006324	circBase	DENND1B
hsa_circRNA_102806	0.0287291	0.55112	1.83996	up	ASCRP3001027	hsa_circ_0008827	circBase	SLC35F5
hsa_circRNA_102298	0.0358769	0.558093	1.83954	up	ASCRP3002646	hsa_circ_0046881	circBase	PPP4R1
hsa_circRNA_104645	0.0487644	0.572362	1.83684	up	ASCRP3002640	hsa_circ_0001811	circBase	STAU2
hsa_circRNA_008168	0.042881	0.564894	1.83651	up	ASCRP3009033	hsa_circ_0008168	circBase	ZWILCH
hsa_circRNA_103821	0.00509122	0.479344	1.82173	up	ASCRP3004868	hsa_circ_0072338	circBase	RICTOR
hsa_circRNA_036599	0.00121186	0.320168	1.81974	up	ASCRP3008148	hsa_circ_0036599	circBase	SEC11A
hsa_circRNA_103822	0.0134047	0.480746	1.81678	up	ASCRP3013203	hsa_circ_0006157	circBase	RICTOR
hsa_circRNA_101102	0.00216676	0.421001	1.80978	up	ASCRP3000887	hsa_circ_0000419	circBase	RAB3IP
hsa_circRNA_100949	0.0216139	0.524367	1.80557	up	ASCRP3008971	hsa_circ_0006208	circBase	NPAT
hsa_circRNA_001846	0.0220274	0.52455	1.80546	up	ASCRP3005797	hsa_circ_0000520	circBase	RPPH1
hsa_circRNA_104518	0.0125808	0.480746	1.79933	up	ASCRP3001251	hsa_circ_0005284	circBase	EZH2
hsa_circRNA_104128	0.018366	0.49457	1.79788	up	ASCRP3009891	hsa_circ_0076917	circBase	GUSBP4
hsa_circRNA_102136	0.0397078	0.564061	1.79275	up	ASCRP3009925	hsa_circ_0003127	circBase	VMP1
hsa_circRNA_100198	0.031201	0.55281	1.78602	up	ASCRP3012965	hsa_circ_0012151	circBase	ERI3
hsa_circRNA_059400	0.0114193	0.479344	1.77642	up	ASCRP3002145	hsa_circ_0059400	circBase	MCM8
hsa_circRNA_403001	0.00067653	0.306716	1.76606	up	ASCRP3006034		25242744	GMPS
hsa_circRNA_006971	0.0401987	0.564061	1.76589	up	ASCRP3002177	hsa_circ_0006971	circBase	FANCB
hsa_circRNA_103498	0.000675777	0.306716	1.76338	up	ASCRP3010880	hsa_circ_0008184	circBase	GMPS
hsa_circRNA_103765	0.0218396	0.52455	1.75369	up	ASCRP3011951	hsa_circ_0071375	circBase	KLHL2
hsa_circRNA_085465	0.0194783	0.510452	1.75086	up	ASCRP3001487	hsa_circ_0085465	circBase	ATAD2
hsa_circRNA_103496	0.00959851	0.479344	1.7494	up	ASCRP3006554	hsa_circ_0001350	circBase	SLC33A1
hsa_circRNA_103863	0.023471	0.531244	1.74774	up	ASCRP3002024	hsa_circ_0001495	circBase	CCNB1
hsa_circRNA_103930	0.0314947	0.55281	1.74561	up	ASCRP3005848	hsa_circ_0007726	circBase	LMNB1
hsa_circRNA_404986	0.0225242	0.527283	1.73906	up	ASCRP3009054		25070500	CCDC91
hsa_circRNA_101314	0.0366565	0.561636	1.73622	up	ASCRP3011039	hsa_circ_0003643	circBase	HNRNPC
hsa_circRNA_005640	0.0151686	0.482065	1.73433	up	ASCRP3013086	hsa_circ_0005640	circBase	GPR89A
hsa_circRNA_056029	0.00271037	0.430929	1.72862	up	ASCRP3005185	hsa_circ_0056029	circBase	BUB1
hsa_circRNA_102252	0.0297031	0.55281	1.72536	up	ASCRP3006453	hsa_circ_0046466	circBase	TBCD
hsa_circRNA_100561	0.0404488	0.564061	1.72147	up	ASCRP3011015	hsa_circ_0006665	circBase	FAM188A
hsa_circRNA_036320	0.00910005	0.479344	1.7135	up	ASCRP3011410	hsa_circ_0036320	circBase	COX5A
hsa_circRNA_004559	0.0231785	0.531244	1.71335	up	ASCRP3009628	hsa_circ_0004559	circBase	MRPL3
hsa_circRNA_406107	0.0205388	0.515765	1.71186	up	ASCRP3000230		25070500	RBL1
hsa_circRNA_103489	0.0423862	0.564894	1.71156	up	ASCRP3007933	hsa_circ_0067717	circBase	RNF13
hsa_circRNA_073748	0.0306723	0.55281	1.71056	up	ASCRP3008431	hsa_circ_0073748	circBase	LMNB1
hsa_circRNA_100549	0.0155851	0.484456	1.70501	up	ASCRP3008270	hsa_circ_0004630	circBase	DHTKD1
hsa_circRNA_103557	0.0467118	0.572362	1.70193	up	ASCRP3011013	hsa_circ_0068631	circBase	TFRC
hsa_circRNA_005264	0.0130731	0.480746	1.70062	up	ASCRP3001998	hsa_circ_0005264	circBase	EFR3A
hsa_circRNA_102516	0.00616938	0.479344	1.6991	up	ASCRP3001603	hsa_circ_0050509	circBase	UBA2
hsa_circRNA_101573	0.0126955	0.480746	1.69723	up	ASCRP3012856	hsa_circ_0003651	circBase	AAGAB
hsa_circRNA_075896	0.044818	0.572362	1.69583	up	ASCRP3004828	hsa_circ_0075896	circBase	GUSBP2
hsa_circRNA_101878	0.00327988	0.447264	1.69402	up	ASCRP3001798	hsa_circ_0004172	circBase	RFWD3
hsa_circRNA_015524	0.0144799	0.480746	1.68256	up	ASCRP3000528	hsa_circ_0015524	circBase	STX6
hsa_circRNA_102737	0.0140148	0.480746	1.67478	up	ASCRP3009803	hsa_circ_0001017	circBase	XPO1
hsa_circRNA_008673	0.00122286	0.320168	1.67438	up	ASCRP3012395	hsa_circ_0008673	circBase	BRCA1
hsa_circRNA_103490	0.0177524	0.49333	1.67028	up	ASCRP3002691	hsa_circ_0004565	circBase	RNF13
hsa_circRNA_001584	0.0303374	0.55281	1.66422	up	ASCRP3005541	hsa_circ_0001584	circBase	HIST1H1C
hsa_circRNA_100201	0.0109357	0.479344	1.66036	up	ASCRP3003260	hsa_circ_0002563	circBase	KIF2C
hsa_circRNA_101349	2.30112e-05	0.0625952	1.65883	up	ASCRP3010882	hsa_circ_0004904	circBase	POLE2
hsa_circRNA_104634	0.0132517	0.480746	1.6588	up	ASCRP3008640	hsa_circ_0084615	circBase	ASPH
hsa_circRNA_101487	0.0321692	0.55281	1.65679	up	ASCRP3008873	hsa_circ_0008926	circBase	NUSAP1
hsa_circRNA_015513	0.0163765	0.484456	1.64566	up	ASCRP3013578	hsa_circ_0015513	circBase	XPR1
hsa_circRNA_100552	0.0338758	0.55281	1.6428	up	ASCRP3013430	hsa_circ_0008826	circBase	DHTKD1
hsa_circRNA_103780	0.0043905	0.479344	1.64044	up	ASCRP3007204	hsa_circ_0071654	circBase	CEP72
hsa_circRNA_027093	0.030381	0.55281	1.63858	up	ASCRP3009663	hsa_circ_0027093	circBase	PTGES3
hsa_circRNA_104188	0.0213965	0.523441	1.63852	up	ASCRP3005540	hsa_circ_0008833	circBase	SAMD3
hsa_circRNA_103724	0.0221256	0.52455	1.63168	up	ASCRP3012689	hsa_circ_0070680	circBase	ZGRF1
hsa_circRNA_101883	0.0248	0.533006	1.62359	up	ASCRP3006818	hsa_circ_0040609	circBase	PLCG2
hsa_circRNA_407080	0.0335785	0.55281	1.62268	up	ASCRP3011912		25070500	CHD7
hsa_circRNA_104731	0.0464107	0.572362	1.62156	up	ASCRP3009700	hsa_circ_0006134	circBase	RCL1
hsa_circRNA_101859	0.0267636	0.54006	1.6213	up	ASCRP3001751	hsa_circ_0040188	circBase	AARS
hsa_circRNA_103062	0.0359041	0.558093	1.62125	up	ASCRP3012752	hsa_circ_0007365	circBase	RPRD1B
hsa_circRNA_070660	0.0440707	0.568696	1.61449	up	ASCRP3000767	hsa_circ_0070660	circBase	CCDC109B
hsa_circRNA_000168	0.0148731	0.480746	1.61409	up	ASCRP3007333	hsa_circ_0000168	circBase	DENND1B
hsa_circRNA_001352	0.00164358	0.360553	1.6039	up	ASCRP3011621	hsa_circ_0001352	circBase	GMPS
hsa_circRNA_101300	0.0465429	0.572362	1.60253	up	ASCRP3012034	hsa_circ_0000504	circBase	TUBGCP3
hsa_circRNA_101625	0.0348854	0.55281	1.60244	up	ASCRP3009612	hsa_circ_0000647	circBase	SEC11A
hsa_circRNA_102137	0.0261976	0.537475	1.60175	up	ASCRP3007463	hsa_circ_0004027	circBase	VMP1
hsa_circRNA_031147	0.0483812	0.572362	1.6003	up	ASCRP3003574	hsa_circ_0031147	circBase	HNRNPC
hsa_circRNA_405092	0.0135954	0.480746	1.60015	up	ASCRP3011905		25070500	KNTC1
hsa_circRNA_103001	0.0192196	0.5066	1.59934	up	ASCRP3013028	hsa_circ_0059512	circBase	SNX5
hsa_circRNA_000094	0.0133155	0.480746	1.59891	up	ASCRP3011759	hsa_circ_0000247	circBase	MCU
hsa_circRNA_101342	0.0027712	0.430929	1.59816	up	ASCRP3002274	hsa_circ_0031608	circBase	SNX6
hsa_circRNA_103488	0.0214162	0.523441	1.59739	up	ASCRP3011950	hsa_circ_0067716	circBase	RNF13
hsa_circRNA_405026	0.0147256	0.480746	1.59606	up	ASCRP3000222		25070500	RAB3IP
hsa_circRNA_102142	0.00249479	0.430929	1.59258	up	ASCRP3012568	hsa_circ_0000793	circBase	USP32
hsa_circRNA_004103	0.0139102	0.480746	1.58909	up	ASCRP3000041	hsa_circ_0004103	circBase	BIRC2
hsa_circRNA_101545	0.0162859	0.484456	1.58894	up	ASCRP3002565	hsa_circ_0035649	circBase	USP3
hsa_circRNA_101418	0.018666	0.497372	1.58807	up	ASCRP3000625	hsa_circ_0032825	circBase	CEP128
hsa_circRNA_102307	0.0112018	0.479344	1.5879	up	ASCRP3003637	hsa_circ_0000830	circBase	CEP192
hsa_circRNA_101685	0.0257375	0.537475	1.57525	up	ASCRP3005749	hsa_circ_0037516	circBase	ABCA3
hsa_circRNA_102851	0.00266579	0.430929	1.57195	up	ASCRP3000747	hsa_circ_0008032	circBase	HAT1
hsa_circRNA_102134	0.0398427	0.564061	1.56954	up	ASCRP3008191	hsa_circ_0005077	circBase	VMP1
hsa_circRNA_104327	0.0392119	0.564061	1.56885	up	ASCRP3001208	hsa_circ_0001971	circBase	FAM126A
hsa_circRNA_102875	0.0173535	0.491719	1.56822	up	ASCRP3011723	hsa_circ_0001083	circBase	PMS1
hsa_circRNA_104812	0.000966393	0.320168	1.5675	up	ASCRP3004024	hsa_circ_0007351	circBase	AGTPBP1
hsa_circRNA_103335	0.0237224	0.531244	1.56494	up	ASCRP3002887	hsa_circ_0006084	circBase	KIF15
hsa_circRNA_039238	0.0278629	0.546492	1.5632	up	ASCRP3011789	hsa_circ_0039238	circBase	NETO2
hsa_circRNA_001143	0.045966	0.572362	1.56146	up	ASCRP3006427	hsa_circ_0001288	circBase	SETD2
hsa_circRNA_101546	0.0414079	0.564061	1.56069	up	ASCRP3013524	hsa_circ_0002138	circBase	USP3
hsa_circRNA_002444	0.020412	0.515072	1.55658	up	ASCRP3003631	hsa_circ_0002444	circBase	SAE1
hsa_circRNA_405501	0.00498818	0.479344	1.55639	up	ASCRP3007453		25070500	PLCG2
hsa_circRNA_104627	0.0406656	0.564061	1.55572	up	ASCRP3009373	hsa_circ_0006022	circBase	LYN
hsa_circRNA_005067	0.0461544	0.572362	1.55135	up	ASCRP3001746	hsa_circ_0005067	circBase	RP11-84A19.4
hsa_circRNA_002011	0.0292058	0.55281	1.54704	up	ASCRP3003280	hsa_circ_0000606	circBase	ICE2
hsa_circRNA_092428	0.0103855	0.479344	1.5437	up	ASCRP3011449	hsa_circ_0000645	circBase	MESDC2
hsa_circRNA_008006	0.0328536	0.55281	1.53891	up	ASCRP3010506	hsa_circ_0008006	circBase	RPRD1B
hsa_circRNA_405838	0.0167453	0.484456	1.53838	up	ASCRP3012672		25070500	DTNB
hsa_circRNA_007854	0.00981862	0.479344	1.53404	up	ASCRP3002480	hsa_circ_0007854	circBase	PHC3
hsa_circRNA_104680	0.00343732	0.44928	1.53325	up	ASCRP3010117	hsa_circ_0085473	circBase	ATAD2
hsa_circRNA_101434	0.038344	0.563469	1.53101	up	ASCRP3009594	hsa_circ_0033126	circBase	PAPOLA
hsa_circRNA_100204	0.00260921	0.430929	1.52935	up	ASCRP3006759	hsa_circ_0000067	circBase	AKR1A1
hsa_circRNA_103543	0.0364891	0.560842	1.52802	up	ASCRP3007281	hsa_circ_0068470	circBase	RFC4
hsa_circRNA_033191	0.0340394	0.55281	1.52758	up	ASCRP3005644	hsa_circ_0033191	circBase	WARS
hsa_circRNA_102658	0.028898	0.552802	1.52464	up	ASCRP3001051	hsa_circ_0007385	circBase	MEMO1
hsa_circRNA_104679	0.00830849	0.479344	1.52428	up	ASCRP3007716	hsa_circ_0085459	circBase	ATAD2
hsa_circRNA_104037	0.0116763	0.479344	1.51791	up	ASCRP3001426	hsa_circ_0008836	circBase	CNOT6
hsa_circRNA_104417	0.0145467	0.480746	1.51698	up	ASCRP3013605	hsa_circ_0008139	circBase	PTPN12
hsa_circRNA_104545	0.000645766	0.306716	1.51585	up	ASCRP3009804	hsa_circ_0002451	circBase	DNAJB6
hsa_circRNA_406589	0.00845741	0.479344	1.51181	up	ASCRP3001948		25070500	OTULIN
hsa_circRNA_088070	0.00913841	0.479344	1.51142	up	ASCRP3003655	hsa_circ_0088070	circBase	PTBP3
hsa_circRNA_100374	0.00138826	0.343304	1.51108	up	ASCRP3005331	hsa_circ_0007360	circBase	ATF6
hsa_circRNA_101547	0.00573775	0.479344	1.51072	up	ASCRP3003912	hsa_circ_0000613	circBase	USP3
hsa_circRNA_102517	0.03346	0.55281	1.50962	up	ASCRP3000389	hsa_circ_0005325	circBase	UBA2
hsa_circRNA_063334	0.0257303	0.537475	1.50888	up	ASCRP3008011	hsa_circ_0063334	circBase	DMC1
hsa_circRNA_405150	0.0382534	0.563469	1.50811	up	ASCRP3002296		25070500	DLEU7
hsa_circRNA_102742	0.00595123	0.479344	1.50749	up	ASCRP3005256	hsa_circ_0001020	circBase	UGP2
hsa_circRNA_103288	0.0329232	0.55281	1.50348	up	ASCRP3006710	hsa_circ_0008927	circBase	ATG7
hsa_circRNA_101803	0.0191133	0.506335	1.50293	up	ASCRP3010056	hsa_circ_0003520	circBase	NETO2
hsa_circRNA_100217	0.0165276	0.484456	1.50173	up	ASCRP3000967	hsa_circ_0008197	circBase	FAF1
hsa_circRNA_011587	0.00285463	0.430929	1.50149	up	ASCRP3011431	hsa_circ_0011587	circBase	CLSPN
